# Supplementary material for: Identification of the enhancer RNAs related to tumorgenesis of pituitary neuroendocrine tumors
Source: Front Endocrinol (Lausanne). 2023 Jul 18;14:1149997. doi: 10.3389/fendo.2023.1149997 (PMC10393250; doi:10.3389/fendo.2023.1149997)
Supplement: Supplementary file 6 [file Table_1.xlsx]

## Sheet: Sheet1
GNLY eRic PTG/DTG
Cancer Type	Enhancer Id	Mid Location	Target Gene	Gene Location	TSS	Distance	Rs	-Log10FDR	Plot
HNSC	ENSR00000041357	11:69382400	CCND1	11:69641087-69654474	11	272074	0.5232	>15	corr
HNSC	ENSR00000041357	11:69382400	FADD	11:70203163-70207390	11	824990	0.5152	>15	corr
HNSC	ENSR00000041357	11:69382400	PPFIA1	11:70270700-70384403	11	1002003	0.5141	>15	corr
LUSC	ENSR00000041357	11:69382400	CCND1	11:69641087-69654474	11	272074	0.4901	>15	corr
HNSC	ENSR00000041357	11:69382400	ANO1	11:70078302-70189528	11	807128	0.4593	>15	corr
BLCA	ENSR00000041357	11:69382400	MYEOV	11:69294138-69367726	11	14674	0.4498	>15	corr
CESC	ENSR00000041357	11:69382400	MYEOV	11:69294138-69367726	11	14674	0.4478	13.1276	corr
LUSC	ENSR00000041357	11:69382400	FADD	11:70203163-70207390	11	824990	0.4425	>15	corr
HNSC	ENSR00000041357	11:69382400	TPCN2	11:69048897-69162440	11	219960	0.4408	>15	corr
HNSC	ENSR00000041357	11:69382400	ORAOV1	11:69675416-69653076	11	270676	0.4378	>15	corr
HNSC	ENSR00000041357	11:69382400	IGHMBP2	11:68903842-68940602	11	441798	0.4222	>15	corr
BLCA	ENSR00000041357	11:69382400	CCND1	11:69641087-69654474	11	272074	0.415	>15	corr
UCS	ENSR00000041357	11:69382400	PPFIA1	11:70270700-70384403	11	1002003	0.4123	1.31329	corr
STAD	ENSR00000041357	11:69382400	PPFIA1	11:70270700-70384403	11	1002003	0.412	14.1813	corr
LUSC	ENSR00000041357	11:69382400	PPFIA1	11:70270700-70384403	11	1002003	0.4028	>15	corr
LUSC	ENSR00000041357	11:69382400	MYEOV	11:69294138-69367726	11	14674	0.3702	>15	corr
LUSC	ENSR00000041357	11:69382400	ANO1	11:70078302-70189528	11	807128	0.3593	14.1219	corr
HNSC	ENSR00000041357	11:69382400	FGF19	11:69704642-69698232	11	315832	0.3561	13.7813	corr
STAD	ENSR00000041357	11:69382400	FADD	11:70203163-70207390	11	824990	0.3526	10.1076	corr
STAD	ENSR00000041357	11:69382400	TPCN2	11:69048897-69162440	11	219960	0.3301	8.80544	corr
LUSC	ENSR00000041357	11:69382400	ORAOV1	11:69675416-69653076	11	270676	0.33	11.8022	corr
LUSC	ENSR00000041357	11:69382400	TPCN2	11:69048897-69162440	11	219960	0.3153	10.7354	corr
STAD	ENSR00000041357	11:69382400	FGF19	11:69704642-69698232	11	315832	0.3142	7.95194	corr
CESC	ENSR00000041357	11:69382400	CCND1	11:69641087-69654474	11	272074	0.3127	6.00436	corr
STAD	ENSR00000041357	11:69382400	ORAOV1	11:69675416-69653076	11	270676	0.31	7.73635	corr
BLCA	ENSR00000289246	19:56236500	ZNF444	19:56132599-56160893	19	75607	0.3132	8.75627	corr
UCEC	ENSR00000289246	19:56236500	ZSCAN5A	19:56368383-56219670	19	16830	0.3066	3.24775	corr
HOXB7 eRic PTG/DTG
Cancer Type	Enhancer Id	Mid Location	Target Gene	Gene Location	TSS	Distance	Rs	-Log10FDR	Plot
STAD	ENSR00000095372	17:48671973	HOXB9	17:48626356-48621159	17	50814	0.6143	>15	corr
KIRP	ENSR00000095372	17:48671973	B4GALNT2	17:49132460-49176840	17	504867	0.4969	>15	corr
KICH	ENSR00000095372	17:48671973	SP2	17:47896150-47928957	17	743016	0.4818	2.40903	corr
KIRP	ENSR00000095372	17:48671973	CBX1	17:48101521-48070052	17	601921	0.477	>15	corr
KIRP	ENSR00000095372	17:48671973	ZNF652	17:49362473-49289206	17	617233	0.4749	>15	corr
READ	ENSR00000095372	17:48671973	HOXB9	17:48626356-48621159	17	50814	0.4652	2.92379	corr
READ	ENSR00000095372	17:48671973	HOXB3	17:48604912-48548870	17	123103	0.4566	2.7948	corr
READ	ENSR00000095372	17:48671973	SP2	17:47896150-47928957	17	743016	0.44	2.56058	corr
READ	ENSR00000095372	17:48671973	HOXB8	17:48614939-48611377	17	60596	0.4238	2.34686	corr
COAD	ENSR00000095372	17:48671973	HOXB9	17:48626356-48621159	17	50814	0.4064	9.84603	corr
READ	ENSR00000095372	17:48671973	HOXB6	17:48604992-48595751	17	76222	0.4028	2.08855	corr
STAD	ENSR00000095372	17:48671973	HOXB5	17:48593961-48591257	17	80716	0.3975	13.4937	corr
KICH	ENSR00000095372	17:48671973	CALCOCO2	17:48830988-48866522	17	194549	0.3971	1.60523	corr
STAD	ENSR00000095372	17:48671973	HOXB6	17:48604992-48595751	17	76222	0.3925	12.8343	corr
STAD	ENSR00000095372	17:48671973	HOXB13	17:48729178-48724763	17	52790	0.392	12.6824	corr
READ	ENSR00000095372	17:48671973	HOXB7	17:48633572-48607227	17	64746	0.3907	1.95009	corr
STAD	ENSR00000095372	17:48671973	HOXB3	17:48604912-48548870	17	123103	0.3854	12.1878	corr
COAD	ENSR00000095372	17:48671973	HOXB3	17:48604912-48548870	17	123103	0.3853	8.72397	corr
STAD	ENSR00000095372	17:48671973	HOXB7	17:48633572-48607227	17	64746	0.3728	11.2611	corr
COAD	ENSR00000095372	17:48671973	HOXB5	17:48593961-48591257	17	80716	0.3631	7.67877	corr
STAD	ENSR00000095372	17:48671973	HOXB8	17:48614939-48611377	17	60596	0.3548	10.2401	corr
READ	ENSR00000095372	17:48671973	HOXB5	17:48593961-48591257	17	80716	0.3515	1.54788	corr
KIRP	ENSR00000095372	17:48671973	SP2	17:47896150-47928957	17	743016	0.3454	7.74863	corr
COAD	ENSR00000095372	17:48671973	HOXB6	17:48604992-48595751	17	76222	0.3413	6.75047	corr
COAD	ENSR00000095372	17:48671973	HOXB8	17:48614939-48611377	17	60596	0.3338	6.44575	corr
KIRP	ENSR00000095372	17:48671973	HOXB9	17:48626356-48621159	17	50814	0.3334	7.21307	corr
KIRP	ENSR00000095372	17:48671973	NFE2L1	17:48048329-48061487	17	610486	0.3319	7.14474	corr
KIRP	ENSR00000095372	17:48671973	HOXB3	17:48604912-48548870	17	123103	0.3306	7.0899	corr
READ	ENSR00000095372	17:48671973	SKAP1	17:48430275-48133440	17	538533	0.329	1.34524	corr
KIRP	ENSR00000095372	17:48671973	SKAP1	17:48430275-48133440	17	538533	0.3039	5.98397	corr
MRPL33 eRic PTG/DTG
LUAD	ENSR00000114467	2:27764724	SUPT7L	2:27663840-27650812	2	113912	0.3881	>15	corr
LUAD	ENSR00000114467	2:27764724	ZNF512	2:27582969-27623215	2	141509	0.3349	12.4434	corr
PRDM16 eRic PTG/DTG
READ	ENSR00000249912	1:3317000	DFFB	1:3857267-3885429	1	568429	0.537	4.19164	corr
READ	ENSR00000249912	1:3317000	PEX10	1:2413797-2403964	1	913036	0.4868	3.266	corr
READ	ENSR00000249912	1:3317000	TNFRSF14	1:2555639-2565382	1	751618	0.3755	1.78733	corr
READ	ENSR00000249912	1:3317000	LRRC47	1:3796504-3778558	1	461558	0.3392	1.43508	corr
TCF7 eRic PTG/DTG
THYM	ENSR00000317304	5:134102000	TCF7	5:134114711-134151865	5	49865	0.7572	>15	corr
THYM	ENSR00000317304	5:134102000	DDX46	5:134758771-134855133	5	753133	0.6425	13.2241	corr
THYM	ENSR00000317304	5:134102000	PPP2CA	5:134226142-134194334	5	92334	0.6025	11.1617	corr
THYM	ENSR00000317304	5:134102000	UBE2B	5:134371179-134391992	5	289992	0.4662	6.12831	corr
THYM	ENSR00000317304	5:134102000	SAR1B	5:134649271-134601144	5	499144	0.3033	2.59055	corr
ZNF26 eRic PTG/DTG
GBM	ENSR00000059572	12:132977086	ZNF140	12:133079838-133107544	12	130458	0.3911	4.51305	corr
GBM	ENSR00000059572	12:132977086	ZNF26	12:132986365-133032952	12	55866	0.3471	3.54268	corr
GBM	ENSR00000059572	12:132977086	ZNF84	12:133037292-133063304	12	86218	0.3452	3.50468	corr
GBM	ENSR00000059572	12:132977086	ZNF10	12:133130575-133159465	12	182379	0.321	3.03437	corr
GBM	ENSR00000059572	12:132977086	PXMP2	12:132687606-132704991	12	272095	0.3121	2.87005	corr
GNLY eRic drug
Id	Location	Drug	Rs	FDR	Database
ENSR00000041357	11:69379400-69385400	Camptothecin	0.2637	0.0005	GDSC
ENSR00000041357	11:69379400-69385400	TW 37	0.2514	0.0001	GDSC
ENSR00000041357	11:69379400-69385400	BX-795	0.196	0.0154	GDSC
ENSR00000041357	11:69379400-69385400	SN-38	0.1922	0.0091	GDSC
ENSR00000041357	11:69379400-69385400	CEP-701	0.1803	0.0344	GDSC
ENSR00000041357	11:69379400-69385400	GSK429286A	0.1668	0.0346	GDSC
ENSR00000041357	11:69379400-69385400	Masitinib	0.1668	0.031	GDSC
ENSR00000041357	11:69379400-69385400	(5Z)-7-Oxozeaenol	0.1648	0.0134	GDSC
ENSR00000041357	11:69379400-69385400	TL-1-85	0.1589	0.0354	GDSC
ENSR00000041357	11:69379400-69385400	UNC0638	0.154	0.0357	GDSC
ENSR00000041357	11:69379400-69385400	piperlongumine	0.1459	0.0335	GDSC
ENSR00000041357	11:69379400-69385400	FK866	0.1378	0.0483	GDSC
ENSR00000041357	11:69379400-69385400	SL 0101-1	-0.1583	0.0457	GDSC
ENSR00000041357	11:69379400-69385400	rTRAIL	-0.1666	0.0477	GDSC
ENSR00000041357	11:69379400-69385400	AICAR	-0.1739	0.0495	GDSC
ENSR00000041357	11:69379400-69385400	XAV939	-0.1873	0.005	GDSC
ENSR00000041357	11:69379400-69385400	AKT inhibitor VIII	-0.1912	0.0132	GDSC
ENSR00000041357	11:69379400-69385400	EKB-569	-0.2123	0.0049	GDSC
ENSR00000041357	11:69379400-69385400	Cetuximab	-0.2337	0.0003	GDSC
ENSR00000041357	11:69379400-69385400	Afatinib	-0.3229	6.4792e-8	GDSC
ENSR00000041357	11:69379400-69385400	Gefitinib	-0.3623	7.6422e-8	GDSC
ENSR00000041357	11:69379400-69385400	Afatinib	-0.3709	4.9339e-9	GDSC
HOXB7 eRic drug
ENSR00000095372	17:48668973-48674973	Temsirolimus	0.1775	0.0191	GDSC
ENSR00000095372	17:48668973-48674973	TW 37	0.175	0.0112	GDSC
ENSR00000095372	17:48668973-48674973	piperlongumine	0.1573	0.0204	GDSC
ENSR00000095372	17:48668973-48674973	AMG-706	0.1514	0.0467	GDSC
ENSR00000095372	17:48668973-48674973	(5Z)-7-Oxozeaenol	0.1494	0.0277	GDSC
ENSR00000095372	17:48668973-48674973	RDEA119	-0.1371	0.0377	GDSC
ENSR00000095372	17:48668973-48674973	RDEA119	-0.1442	0.0393	GDSC
ENSR00000095372	17:48668973-48674973	XAV939	-0.1541	0.0241	GDSC
ENSR00000095372	17:48668973-48674973	Afatinib	-0.1544	0.0149	GDSC
ENSR00000095372	17:48668973-48674973	GW-2580	-0.1898	0.0072	GDSC
ENSR00000095372	17:48668973-48674973	VX-11e	-0.2086	0.003	GDSC
MRPL33 eRic drug
ENSR00000114467	2:27761724-27767724	Temsirolimus	0.2879	0.0001	GDSC
ENSR00000114467	2:27761724-27767724	piperlongumine	0.2528	0.0001	GDSC
ENSR00000114467	2:27761724-27767724	Vinblastine	0.2504	0.0023	GDSC
ENSR00000114467	2:27761724-27767724	(5Z)-7-Oxozeaenol	0.2455	0.0001	GDSC
ENSR00000114467	2:27761724-27767724	YK 4-279	0.2385	0.0007	GDSC
ENSR00000114467	2:27761724-27767724	SN-38	0.2324	0.001	GDSC
ENSR00000114467	2:27761724-27767724	MLN4924	0.2239	0.0385	GDSC
ENSR00000114467	2:27761724-27767724	TW 37	0.217	0.001	GDSC
ENSR00000114467	2:27761724-27767724	Bleomycin (50 uM)	0.2075	0.0013	GDSC
ENSR00000114467	2:27761724-27767724	Cisplatin	0.2	0.0098	GDSC
ENSR00000114467	2:27761724-27767724	Camptothecin	0.1977	0.0143	GDSC
ENSR00000114467	2:27761724-27767724	Shikonin	0.1845	0.0152	GDSC
ENSR00000114467	2:27761724-27767724	FK866	0.1734	0.0096	GDSC
ENSR00000114467	2:27761724-27767724	Elesclomol	0.1612	0.0382	GDSC
ENSR00000114467	2:27761724-27767724	Docetaxel	0.1529	0.0306	GDSC
ENSR00000114467	2:27761724-27767724	NSC-87877	-0.1523	0.045	GDSC
ENSR00000114467	2:27761724-27767724	Bicalutamide	-0.1616	0.0265	GDSC
ENSR00000114467	2:27761724-27767724	BMS-536924	-0.17	0.0444	GDSC
ENSR00000114467	2:27761724-27767724	Linifanib	-0.1746	0.0139	GDSC
ENSR00000114467	2:27761724-27767724	Zibotentan	-0.1783	0.0304	GDSC
ENSR00000114467	2:27761724-27767724	Tivozanib	-0.1811	0.0317	GDSC
ENSR00000114467	2:27761724-27767724	EKB-569	-0.1814	0.0197	GDSC
ENSR00000114467	2:27761724-27767724	XAV939	-0.1851	0.0056	GDSC
ENSR00000114467	2:27761724-27767724	Cetuximab	-0.1859	0.0054	GDSC
ENSR00000114467	2:27761724-27767724	UNC1215	-0.1868	0.0132	GDSC
ENSR00000114467	2:27761724-27767724	KIN001-102	-0.1877	0.0044	GDSC
ENSR00000114467	2:27761724-27767724	Afatinib	-0.1887	0.0025	GDSC
ENSR00000114467	2:27761724-27767724	TL-2-105	-0.1891	0.0128	GDSC
ENSR00000114467	2:27761724-27767724	TPCA-1	-0.1912	0.0037	GDSC
ENSR00000114467	2:27761724-27767724	CP724714	-0.1993	0.0081	GDSC
ENSR00000114467	2:27761724-27767724	VX-11e	-0.2018	0.0044	GDSC
ENSR00000114467	2:27761724-27767724	FR-180204	-0.2076	0.0033	GDSC
ENSR00000114467	2:27761724-27767724	Afatinib	-0.2115	0.0014	GDSC
ENSR00000114467	2:27761724-27767724	CH5424802	-0.2164	0.0029	GDSC
ENSR00000114467	2:27761724-27767724	SGC0946	-0.2247	0.0006	GDSC
ENSR00000114467	2:27761724-27767724	LY317615	-0.2357	0.0074	GDSC
ENSR00000114467	2:27761724-27767724	BMS-708163	-0.2399	0.0003	GDSC
ENSR00000114467	2:27761724-27767724	FMK	-0.2831	0.0003	GDSC
ENSR00000114467	2:27761724-27767724	HG-5-88-01	-0.2934	0.0118	GDSC
ENSR00000114467	2:27761724-27767724	GW-2580	-0.321	0	GDSC
PRDM16 eRic drug
ENSR00000249912	1:3314000-3320000	TW 37	0.2443	0.0002	GDSC
ENSR00000249912	1:3314000-3320000	Elesclomol	0.2331	0.0023	GDSC
ENSR00000249912	1:3314000-3320000	Temsirolimus	0.2143	0.0039	GDSC
ENSR00000249912	1:3314000-3320000	Cisplatin	0.2018	0.0092	GDSC
ENSR00000249912	1:3314000-3320000	YM155	0.1925	0.0079	GDSC
ENSR00000249912	1:3314000-3320000	DMOG	0.1769	0.0123	GDSC
ENSR00000249912	1:3314000-3320000	JNJ-26854165	0.1645	0.015	GDSC
ENSR00000249912	1:3314000-3320000	Bleomycin (50 uM)	0.1637	0.0131	GDSC
ENSR00000249912	1:3314000-3320000	piperlongumine	0.1522	0.0257	GDSC
ENSR00000249912	1:3314000-3320000	CI-1040	-0.1515	0.0335	GDSC
ENSR00000249912	1:3314000-3320000	RDEA119	-0.1554	0.0248	GDSC
ENSR00000249912	1:3314000-3320000	RDEA119	-0.1607	0.0131	GDSC
ENSR00000249912	1:3314000-3320000	BMS-754807	-0.1652	0.0292	GDSC
ENSR00000249912	1:3314000-3320000	VX-11e	-0.1988	0.0052	GDSC
TCF7 eRic drug
ENSR00000317304	5:134099000-134105000	AMG-706	0.3726	5.75e-9	GDSC
ENSR00000317304	5:134099000-134105000	Cetuximab	0.3565	4.5346e-9	GDSC
ENSR00000317304	5:134099000-134105000	Afatinib	0.3504	3.3791e-8	GDSC
ENSR00000317304	5:134099000-134105000	Lapatinib	0.348	0.0055	GDSC
ENSR00000317304	5:134099000-134105000	JNK Inhibitor VIII	0.3386	1.753e-7	GDSC
ENSR00000317304	5:134099000-134105000	17-AAG	0.3342	3.0401e-7	GDSC
ENSR00000317304	5:134099000-134105000	Imatinib	0.3292	0.0106	GDSC
ENSR00000317304	5:134099000-134105000	PD-0325901	0.3291	3.4712e-7	GDSC
ENSR00000317304	5:134099000-134105000	KIN001-135	0.3225	0.0122	GDSC
ENSR00000317304	5:134099000-134105000	RDEA119	0.3188	9.9992e-7	GDSC
ENSR00000317304	5:134099000-134105000	AG-014699	0.318	1.8543e-7	GDSC
ENSR00000317304	5:134099000-134105000	SL 0101-1	0.3143	3.6566e-06	GDSC
ENSR00000317304	5:134099000-134105000	Saracatinib	0.3131	0.0169	GDSC
ENSR00000317304	5:134099000-134105000	Veliparib	0.2949	0	GDSC
ENSR00000317304	5:134099000-134105000	SGC0946	0.2946	4.1215e-06	GDSC
ENSR00000317304	5:134099000-134105000	BMS-708163	0.2923	5.7432e-06	GDSC
ENSR00000317304	5:134099000-134105000	GNF-2	0.2859	0.049	GDSC
ENSR00000317304	5:134099000-134105000	PHA-665752	0.2782	0.0498	GDSC
ENSR00000317304	5:134099000-134105000	selumetinib	0.2766	9.2446e-06	GDSC
ENSR00000317304	5:134099000-134105000	NSC-87877	0.2751	0	GDSC
ENSR00000317304	5:134099000-134105000	Olaparib	0.2747	0.0001	GDSC
ENSR00000317304	5:134099000-134105000	Trametinib	0.272	8.4506e-06	GDSC
ENSR00000317304	5:134099000-134105000	GSK1904529A	0.2711	0	GDSC
ENSR00000317304	5:134099000-134105000	RO-3306	0.2671	0.0002	GDSC
ENSR00000317304	5:134099000-134105000	RDEA119	0.2547	0	GDSC
ENSR00000317304	5:134099000-134105000	PD-0332991	0.2494	0.0009	GDSC
ENSR00000317304	5:134099000-134105000	Docetaxel	0.2456	0.0003	GDSC
ENSR00000317304	5:134099000-134105000	BIRB 0796	0.2439	0.0009	GDSC
ENSR00000317304	5:134099000-134105000	Linifanib	0.2405	0.0003	GDSC
ENSR00000317304	5:134099000-134105000	Lenalidomide	0.2365	0.0046	GDSC
ENSR00000317304	5:134099000-134105000	Bicalutamide	0.2357	0.0009	GDSC
ENSR00000317304	5:134099000-134105000	UNC1215	0.234	0.0028	GDSC
ENSR00000317304	5:134099000-134105000	selumetinib	0.2322	0.001	GDSC
ENSR00000317304	5:134099000-134105000	GW 441756	0.2319	0.0114	GDSC
ENSR00000317304	5:134099000-134105000	JNJ-26854165	0.2259	0.0006	GDSC
ENSR00000317304	5:134099000-134105000	SB590885	0.2258	0.0041	GDSC
ENSR00000317304	5:134099000-134105000	IOX2	0.2233	0.0011	GDSC
ENSR00000317304	5:134099000-134105000	Afatinib	0.216	0.0005	GDSC
ENSR00000317304	5:134099000-134105000	Gefitinib	0.2153	0.0018	GDSC
ENSR00000317304	5:134099000-134105000	CCT007093	0.2055	0.003	GDSC
ENSR00000317304	5:134099000-134105000	NU-7441	0.2006	0.0422	GDSC
ENSR00000317304	5:134099000-134105000	681640	0.2	0.0245	GDSC
ENSR00000317304	5:134099000-134105000	Bryostatin 1	0.2	0.0107	GDSC
ENSR00000317304	5:134099000-134105000	FR-180204	0.1989	0.0049	GDSC
ENSR00000317304	5:134099000-134105000	SB 216763	0.1985	0.0178	GDSC
ENSR00000317304	5:134099000-134105000	CI-1040	0.1932	0.0058	GDSC
ENSR00000317304	5:134099000-134105000	BMS-708163	0.1885	0.0064	GDSC
ENSR00000317304	5:134099000-134105000	Bicalutamide	0.1864	0.0112	GDSC
ENSR00000317304	5:134099000-134105000	Elesclomol	0.185	0.0156	GDSC
ENSR00000317304	5:134099000-134105000	EHT 1864	0.1808	0.0225	GDSC
ENSR00000317304	5:134099000-134105000	XAV939	0.1777	0.0081	GDSC
ENSR00000317304	5:134099000-134105000	GW-2580	0.1659	0.0201	GDSC
ENSR00000317304	5:134099000-134105000	FTI-277	0.1622	0.0259	GDSC
ENSR00000317304	5:134099000-134105000	AKT inhibitor VIII	0.1568	0.0399	GDSC
ENSR00000317304	5:134099000-134105000	PFI-1	-0.159	0.0394	GDSC
ENSR00000317304	5:134099000-134105000	YM155	-0.1606	0.0339	GDSC
ENSR00000317304	5:134099000-134105000	CUDC-101	-0.1615	0.0313	GDSC
ENSR00000317304	5:134099000-134105000	AR-42	-0.1616	0.026	GDSC
ENSR00000317304	5:134099000-134105000	Obatoclax Mesylate	-0.1642	0.046	GDSC
ENSR00000317304	5:134099000-134105000	AZD7762	-0.1645	0.035	GDSC
ENSR00000317304	5:134099000-134105000	Belinostat	-0.1654	0.0242	GDSC
ENSR00000317304	5:134099000-134105000	UNC0638	-0.1665	0.0229	GDSC
ENSR00000317304	5:134099000-134105000	NPK76-II-72-1	-0.1674	0.0129	GDSC
ENSR00000317304	5:134099000-134105000	Gemcitabine	-0.1676	0.0496	GDSC
ENSR00000317304	5:134099000-134105000	BIX02189	-0.1689	0.034	GDSC
ENSR00000317304	5:134099000-134105000	GSK2126458	-0.1705	0.0274	GDSC
ENSR00000317304	5:134099000-134105000	Phenformin	-0.1713	0.0206	GDSC
ENSR00000317304	5:134099000-134105000	ZSTK474	-0.1719	0.0341	GDSC
ENSR00000317304	5:134099000-134105000	UNC0638	-0.1724	0.0177	GDSC
ENSR00000317304	5:134099000-134105000	CAY10603	-0.1802	0.0111	GDSC
ENSR00000317304	5:134099000-134105000	JQ1	-0.1839	0.0484	GDSC
ENSR00000317304	5:134099000-134105000	KIN001-244	-0.1867	0.014	GDSC
ENSR00000317304	5:134099000-134105000	KIN001-102	-0.1934	0.0033	GDSC
ENSR00000317304	5:134099000-134105000	QL-XI-92	-0.1995	0.0145	GDSC
ENSR00000317304	5:134099000-134105000	I-BET-762	-0.1999	0.0038	GDSC
ENSR00000317304	5:134099000-134105000	THZ-2-49	-0.2013	0.0025	GDSC
ENSR00000317304	5:134099000-134105000	QL-X-138	-0.2031	0.0041	GDSC
ENSR00000317304	5:134099000-134105000	BX-912	-0.2045	0.0033	GDSC
ENSR00000317304	5:134099000-134105000	KIN001-260	-0.2056	0.0035	GDSC
ENSR00000317304	5:134099000-134105000	Masitinib	-0.2102	0.0031	GDSC
ENSR00000317304	5:134099000-134105000	DMOG	-0.211	0.0018	GDSC
ENSR00000317304	5:134099000-134105000	Y-39983	-0.2182	0.0014	GDSC
ENSR00000317304	5:134099000-134105000	XMD13-2	-0.2196	0.0021	GDSC
ENSR00000317304	5:134099000-134105000	SNX-2112	-0.2227	0.0006	GDSC
ENSR00000317304	5:134099000-134105000	PIK-93	-0.2251	0.0007	GDSC
ENSR00000317304	5:134099000-134105000	TL-1-85	-0.2259	0.0007	GDSC
ENSR00000317304	5:134099000-134105000	THZ-2-102-1	-0.2301	0.0005	GDSC
ENSR00000317304	5:134099000-134105000	CP466722	-0.231	0.0012	GDSC
ENSR00000317304	5:134099000-134105000	WZ3105	-0.2314	0.0003	GDSC
ENSR00000317304	5:134099000-134105000	TAK-715	-0.2371	0.0002	GDSC
ENSR00000317304	5:134099000-134105000	PAC-1	-0.2397	0.0002	GDSC
ENSR00000317304	5:134099000-134105000	NG-25	-0.2406	0.0003	GDSC
ENSR00000317304	5:134099000-134105000	TG101348	-0.2417	0.0003	GDSC
ENSR00000317304	5:134099000-134105000	Ispinesib Mesylate	-0.2494	0.0001	GDSC
ENSR00000317304	5:134099000-134105000	LAQ824	-0.2496	0.0002	GDSC
ENSR00000317304	5:134099000-134105000	TPCA-1	-0.2504	0.0001	GDSC
ENSR00000317304	5:134099000-134105000	JW-7-24-1	-0.2511	0.0001	GDSC
ENSR00000317304	5:134099000-134105000	BMS345541	-0.2529	0.0001	GDSC
ENSR00000317304	5:134099000-134105000	FK866	-0.2587	0.0001	GDSC
ENSR00000317304	5:134099000-134105000	PI-103	-0.2592	0.0001	GDSC
ENSR00000317304	5:134099000-134105000	PHA-793887	-0.2596	0	GDSC
ENSR00000317304	5:134099000-134105000	Vorinostat	-0.2699	0.0001	GDSC
ENSR00000317304	5:134099000-134105000	AT-7519	-0.277	6.4963e-06	GDSC
ENSR00000317304	5:134099000-134105000	OSI-027	-0.2775	0	GDSC
ENSR00000317304	5:134099000-134105000	Sunitinib	-0.2988	0.0259	GDSC
ENSR00000317304	5:134099000-134105000	Methotrexate	-0.3224	1.0791e-06	GDSC
ENSR00000317304	5:134099000-134105000	Rapamycin	-0.343	0.0085	GDSC
ENSR00000317304	5:134099000-134105000	Z-LLNle-CHO	-0.3583	0.0033	GDSC
